# Supplementary material for: EGCG‐LYS Fibrils‐Mediated CircMAP2K2 Silencing Decreases the Proliferation and Metastasis Ability of Gastric Cancer Cells in Vitro and in Vivo
Source: Adv Sci (Weinh). 2023 Sep 26;10(32):2304075. doi: 10.1002/advs.202304075 (PMC10646246; doi:10.1002/advs.202304075)
Supplement: Supplementary file 2 — Supporting Information [file ADVS-10-2304075-s002.xlsx]

## Sheet: Sheet1
Table.S1 Primers and DNA/RNA srquence used in this study
Primers	Sequence (5′-3′)
GAPDH F	GGAGCGAGATCCCTCCAAAAT
GAPDH R	GGCTGTTGTCATACTTCTCATGG
MAP2K2 F	GGAACTTGACGAGCAGCAGA
MAP2K2 R	TGCTGGACTTTGGTGACCAC
circMAP2K2 F	GATCAAGCTGTGTGACTTCGG
circMAP2K2 R	CAAGCCCCGGAGAACAGC
EIF4A3 F	GGCTCCCACAAGAGAGTTGG
EIF4A3 R	TTTTCTCCGTCAGCCAGTCC
PCBP1-F	GGAAGCATCATTGGGAAGAA
PCBP1-R	TCTTCCTCCAGCTTGTCGAT
GPX1 F	TTGACATCGAGCCTGACATC
GPX1 R	ACTGGGATCAACAGGACCAG
si-RNA	Sequence(5′-3′)
si-circMAP2K2-1	GCTCCTACATGGCTGTTCT
si-circMAP2K2-2	CTCCTACATGGCTGTTCTC
