# Supplementary material for: EGCG‐LYS Fibrils‐Mediated CircMAP2K2 Silencing Decreases the Proliferation and Metastasis Ability of Gastric Cancer Cells in Vitro and in Vivo
Source: Adv Sci (Weinh). 2023 Sep 26;10(32):2304075. doi: 10.1002/advs.202304075 (PMC10646246; doi:10.1002/advs.202304075)
Supplement: Supplementary file 3 — Supporting Information [file ADVS-10-2304075-s001.xlsx]

## Sheet: Sheet1
Table.S2 Most overlapping common altered circRNAs
GSE83521	adj.P.Val	P.Value	t	B	logFC		GSE93541	adj.P.Val	P.Value	t	B	logFC
hsa_circRNA_001459	0.147505	0.029	2.46742	-3.77615	1.494		hsa_circRNA_001459	0.014858	0.00137	5.63665	-0.86657	4.53582
hsa_circRNA_104907	0.07709	0.00767	3.17549	-2.52649	1.13322		hsa_circRNA_104907	0.01497	0.0014	5.60819	-0.89518	4.35821
hsa_circRNA_102415	0.002841	2.78e-06	8.05573	4.95831	1.99826		hsa_circRNA_102415	0.07745	0.0199	3.15189	-3.80467	3.29832
hsa_circRNA_102082	0.147505	0.0289	2.46924	-3.77303	1.81464		hsa_circRNA_102082	0.000469	2.26e-06	17.6483	5.75068	3.15257
hsa_circRNA_100136	0.081493	0.00849	3.12177	-2.6229	1.28178		hsa_circRNA_100136	0.111544	0.0347	2.72491	-4.39441	2.91979
hsa_circRNA_000200	0.156858	0.0331	2.3966	-3.89683	1.54783		hsa_circRNA_000200	0.002071	2.72e-05	11.5023	3.3459	2.53578
hsa_circRNA_101407	0.140769	0.0259	-2.52779	-3.6724	-1.09033		hsa_circRNA_101407	0.040519	0.00757	3.95855	-2.75108	2.25341
hsa_circRNA_104513	0.181338	0.0419	2.26764	-4.1134	1.43417		hsa_circRNA_104513	0.002071	2.58e-05	11.6104	3.40095	2.20817
hsa_circRNA_103801	0.156858	0.0329	2.39859	-3.89346	1.36116		hsa_circRNA_103801	0.012875	0.00105	5.92955	-0.57816	1.95508
hsa_circRNA_000684	0.018901	0.000349	4.86674	0.43921	1.95386		hsa_circRNA_000684	0.020004	0.00227	5.09685	-1.42816	1.74883
hsa_circRNA_001241	0.139006	0.025	2.54682	-3.63953	1.05366		hsa_circRNA_001241	0.017222	0.00185	5.3112	-1.20035	1.65636
hsa_circRNA_001175	0.180291	0.041	-2.27908	-4.09437	-1.44166		hsa_circRNA_001175	0.026821	0.0038	4.58928	-1.99406	1.50915
hsa_circRNA_101525	0.158395	0.0336	2.38752	-3.91221	1.14775		hsa_circRNA_101525	0.015517	0.00149	5.54447	-0.95965	1.49782
hsa_circRNA_102747	0.159325	0.034	2.38196	-3.92163	1.17031		hsa_circRNA_102747	0.12587	0.0412	2.59501	-4.57662	1.25177
hsa_circRNA_104315	0.135443	0.0239	2.57154	-3.59676	1.29458		hsa_circRNA_104315	0.009903	0.000628	6.54023	-0.01104	1.20767
hsa_circRNA_102815	0.019041	0.000384	4.81286	0.34938	2.78768		hsa_circRNA_102815	0.101901	0.0296	2.84422	-4.22799	1.04837
hsa_circRNA_101308	0.102693	0.0132	2.88899	-3.03879	2.35255		hsa_circRNA_101308	0.099287	0.0285	2.87482	-4.18548	1.0422
hsa_circRNA_100754	0.036983	0.00192	-3.91707	-1.19773	-1.10789		hsa_circRNA_100754	0.040673	0.00764	-3.94987	-2.76191	-1.12408
hsa_circRNA_100089	0.018901	0.000213	-5.1549	0.91249	-1.24773		hsa_circRNA_100089	0.117327	0.0374	-2.66761	-4.47467	-1.21672
hsa_circRNA_001059	0.012794	9.08e-05	5.6696	1.72634	1.11157		hsa_circRNA_001059	0.005443	0.000171	-8.30702	1.40571	-1.49377
hsa_circRNA_104807	0.033463	0.00151	4.04621	-0.96933	3.04963		hsa_circRNA_104807	0.02646	0.00372	-4.60999	-1.97023	-1.5681
hsa_circRNA_102777	0.021414	0.000593	4.56538	-0.06836	3.39704		hsa_circRNA_102777	0.035794	0.00617	-4.1393	-2.52796	-1.63688
hsa_circRNA_100051	0.097552	0.0115	2.95913	-2.9139	1.27824		hsa_circRNA_100051	0.102755	0.03	-2.83337	-4.24308	-1.73234
hsa_circRNA_101539	0.106247	0.0145	-2.83891	-3.12768	-1.10988		hsa_circRNA_101539	0.005775	0.000191	-8.14017	1.28441	-1.87601
hsa_circRNA_102956	0.114193	0.0171	-2.75011	-3.2846	-1.14276		hsa_circRNA_102956	0.12963	0.0438	-2.54997	-4.63998	-2.13985
hsa_circRNA_100476	0.120428	0.0194	-2.68339	-3.40181	-1.34835		hsa_circRNA_100476	0.131689	0.0451	-2.527	-4.67231	-2.14231
hsa_circRNA_002117	0.033463	0.00147	-4.06318	-0.93942	-1.05491		hsa_circRNA_002117	0.099473	0.0286	-2.87033	-4.19171	-3.3763
hsa_circRNA_103559	0.027286	0.000956	4.29825	-0.52815	3.22174		hsa_circRNA_103559	0.012336	0.000895	-6.11576	-0.40046	-3.92411
